# Supplementary material for: Genome-Wide Transcriptional Response of the Archaeon Thermococcus gammatolerans to Cadmium
Source: PLoS One. 2012 Jul 27;7(7):e41935. doi: 10.1371/journal.pone.0041935 (PMC3407056; doi:10.1371/journal.pone.0041935)
Supplement: Table S1 — Quantification of cellular Cd by ICP-MS. The amounts of Cd retained by T. gammatolerans cells after a 1 mM Cd challenge were determined in exponentially growing cells for the timepoints 30 min, 120 min, 270 min and 24 hrs (three independent cultures C1, C2, C3 for each timepoint). Following Cd treatment, cells were filtered and pelleted by centrifugation (4000 rpm, 20 min, 4°C). The pellet was resuspended three times in 15 ml of fresh ASW-AA medium to removed soluble Cd. The supernatants were pooled before analysis. The fractions were analyzed by ICP-MS as described in the materials and methods section. (XLSX) [file pone.0041935.s004.xlsx]

## Sheet: Table S1
T. gammatolerans exponentially growing cells (2,25.109 cells) were challenged with 1mM Cd in 50mL ASW-AA-Cyst culture medium.
The amounts of Cd retain by the cells were measured at 30 min, 120 min, 270 min and 24 hrs in three independent cultures: C1, C2, C3.
	Samples	Cellular Cd	Average	Percentage of Cd retained	Cd in supernatant
Replicate	Time points	(µg)	(µg)	by the cell population*	(µg)
C1	30min	418.264			< LOD
C2	30min	105.281	261.773	4.67	< LOD
C3	30min	ND			< LOD
C1	120min	1185.62			0.30
C2	120min	495.49	662.244	11.83	< LOD
C3	120min	305.62			0.38
C1	270 min	688.328			< LOD
C2	270 min	552.059	801.292	14.31	< LOD
C3	270 min	1163.49			< LOD
C1	24hrs	340.303			< LOD
C2	24hrs	417.133	376.965	6.73	0.24
C3	24hrs	373.46			< LOD
LOD : Limit Of Detection (<0.018mg)
* Percentage of the initial amount of Cd (50mL at 1mM: 5.6g) retained by the cell population that remains in suspension (9.109- 1010 cells at 24hrs).
For example 4.67% = (262.10-3x100)/5,6
