# Supplementary material for: Genome-Wide Transcriptional Response of the Archaeon Thermococcus gammatolerans to Cadmium
Source: PLoS One. 2012 Jul 27;7(7):e41935. doi: 10.1371/journal.pone.0041935 (PMC3407056; doi:10.1371/journal.pone.0041935)
Supplement: Table S2 — List of the 114 Cd-responsive genes. Microarray analyses monitored 161 transcriptional changes (|FC|≥2 and p-Value ≤ 0.01) in response to Cd exposure corresponding to 114 different genes. The expression fold changes and the corresponding p-Value are indicated for each Cd concentration tested (0.1 and 1 mM) and timepoints (30, 120 and 270 min). Up- and downregulated genes are shown in red and green respectively. (XLS) [file pone.0041935.s005.xls]

## Sheet: Table S2
	0.1 mM Cadmium						1 mM Cadmium
Gene ID	FC 0.1mM 30'	pVal 0.1mM 30'	FC 0.1mM 120'	pVal 0.1mM 120'	FC 0.1mM 270'	pVal 0.1mM 270'	FC 1mM 30'	pVal 1mM 30'	FC 1mM 120'	pVal 1mM 120'	FC 1mM 270'	pVal 1mM 270'	Gene ID	Description	Gene Name
tg0005	1.13	0.11476	1.33	0.00962	1.2	0.09435	1.28	0.16062	2.11	0.0001	1.42	0.03804	tg0005	Conserved hypothetical protein	-
tg0017	1.29	0.03853	1.68	0.01653	-1.15	0.39364	2.05	0.00513	2.49	0.00179	1.02	0.90905	tg0017	Sugar-phosphate nucleotydyltransferase	-
tg0035	1.17	0.37367	1.4	0.06368	1.15	0.24578	2.19	0.01006	2	0.0049	1.04	0.8067	tg0035	membrane bound hydrogenase. MbhM subunit	MbhM
tg0037	1.08	0.3137	1.51	0.01166	1.14	0.1611	2.46	0.00382	2.32	0.00197	1.22	0.16824	tg0037	membrane bound hydrogenase. MbhK subunit	MbhK
tg0039	1.48	0.01922	1.97	0.00016	1.11	0.20014	2.1	0.03393	3.54	0.00022	1.01	0.9292	tg0039	membrane bound hydrogenase. MbhI subunit	MbhI
tg0041	-1.08	0.61644	2.15	0.00117	1.36	0.01689	4.51	0.00001	4.46	0.00006	1.78	0.03451	tg0041	membrane bound hydrogenase. MbhG subunit	MbhG
tg0043	1.17	0.10181	1.47	0.02376	1.25	0.06872	3.02	0.00037	2.68	0.00007	2.03	0.00668	tg0043	membrane bound hydrogenase. MbhE subunit	MbhE
tg0044	1.11	0.18515	1.41	0.03788	1.01	0.9378	1.85	0.00587	2.45	0.00217	-1.16	0.39378	tg0044	membrane bound hydrogenase. MbhD subunit	MbhD
tg0045	1.14	0.09928	1.7	0.02956	1.15	0.11854	2.45	0.01246	3.67	0.00012	1.42	0.10569	tg0045	membrane bound hydrogenase. MbhC subunit	MbhC
tg0046	1	0.97021	1.39	0.03333	1.08	0.25426	1.61	0.09509	2.17	0.00425	-1.08	0.65711	tg0046	membrane bound hydrogenase. MbhB subunit	MbhB
tg0049	-1	0.98292	1.95	0.0001	1.17	0.03898	3.6	0.00001	4.51	0.00014	1.92	0.01366	tg0049	Membrane bound complex 1. subunit B	Mbc1B
tg0051	-1.06	0.63646	1.46	0.01763	1.08	0.24495	1.71	0.12483	3.21	0.00293	1.52	0.02958	tg0051	Membrane bound complex 1. subunit D	Mbc1D
tg0053	1.12	0.37728	1.7	0.00256	1.1	0.12256	2.64	0.00907	5.09	0.0003	1.79	0.01856	tg0053	Membrane bound complex 1. subunit G	Mbc1G
tg0054	-1.1	0.33175	1.29	0.09071	1.03	0.66667	1.85	0.05382	2.79	0.00929	1.44	0.22014	tg0054	Membrane bound complex 1. subunit F	Mbc1F
tg0055	1.15	0.17554	1.73	0.0216	1.13	0.13489	2.17	0.01645	3.44	0.00152	1.4	0.02669	tg0055	Formate transporter	focA
tg0056	1.05	0.51114	1.97	0.00423	1.12	0.0927	2.37	0.02795	4.22	0.00363	1.23	0.22485	tg0056	putative formate hydrogenlyase II subunit I	Mhy2I
tg0057	-1.06	0.58091	1.42	0.01884	1.09	0.33227	3.21	0.0002	4.31	0.00462	1.9	0.00901	tg0057	formate hydrogenlyase II subunit H	Mhy2H
tg0059	1.23	0.03441	1.34	0.01183	1.04	0.60377	1.57	0.1227	2.65	0.00302	1.31	0.17196	tg0059	formate hydrogenlyase II subunit F	Mhy2F
tg0060	1.16	0.23841	1.92	0.00852	1.18	0.11539	2.36	0.02442	5.18	0.00434	1.05	0.81429	tg0060	formate hydrogenlyase II subunit E	Mhy2E
tg0061	1.15	0.19857	2.15	0.00027	1.26	0.1037	2.51	0.03018	8.64	0.00021	1.69	0.0394	tg0061	formate hydrogenlyase II subunit D	Mhy2D
tg0062	1.08	0.48902	1.88	0.01491	1.25	0.02236	2.52	0.02046	5.06	0.00638	1.28	0.31398	tg0062	formate hydrogenlyase II subunit CÕ	Mhy2C2
tg0063	1.08	0.44581	1.5	0.03216	1.2	0.18179	2.64	0.00594	4.81	0.00263	1.33	0.12054	tg0063	formate hydrogenlyase II subunit C	Mhy2C1
tg0067	1.25	0.02691	1.82	0.01684	-1.02	0.84894	1.84	0.10073	2.39	0.00132	1.27	0.21729	tg0067	Coenzyme F420 hydrogenase subunit gamma	frhG
tg0071	1	0.94503	1.55	0.01085	-1.21	0.06167	2.54	0.0007	1.93	0.00313	1.43	0.07507	tg0071	4Fe-4S ferredoxin. iron-sulfur binding	-
tg0073	-1.1	0.42588	1.6	0.0005	-1.09	0.29111	2.14	0.0005	2.26	0.00014	1.77	0.04031	tg0073	NH(3)-dependent NAD synthetase	nadE
tg0076	1.24	0.06531	2.01	0.00009	1.82	0.00888	1.47	0.04455	2.6	0.00003	1.32	0.18804	tg0076	Conserved hypothetical protein	-
tg0089	-1.1	0.37342	1.06	0.47717	1.09	0.20242	1.74	0.00145	2.17	0.00241	1.41	0.05408	tg0089	L-fuculose 1-phosphate aldolase	fucA
tg0116	1.07	0.65615	-1.06	0.53193	-1.05	0.45219	-1.66	0.04339	-2.35	0.00054	-1.59	0.00912	tg0116	Transcriptional regulatory protein. putative. AsnC/Lrp family	-
tg0136	1.08	0.31741	1.8	0.00003	1.31	0.00777	1.38	0.02815	2.12	0.00076	1.3	0.19308	tg0136	Thermonuclease homolog	-
tg0138	1.32	0.06173	1.28	0.09846	-1.06	0.52081	1.2	0.22239	2.02	0.00121	1.42	0.09546	tg0138	Conserved hypothetical protein	-
tg0164	1.37	0.27168	2.77	0	1.09	0.69836	1.51	0.03212	3.12	0.0012	1.21	0.4688	tg0164	Conserved hypothetical protein	-
tg0210	1.12	0.31882	1.97	0.00341	-1.22	0.40051	2.43	0.00005	2.13	0.00577	-1.35	0.16365	tg0210	Hypothetical protein	-
tg0230	1.47	0.06868	1.93	0.00002	1.03	0.80152	1.12	0.53532	2.76	0.00584	-1.39	0.0874	tg0230	Acetyl-coenzyme A synthetase	acsA
tg0235	1.28	0.07467	2.47	0.00015	1.27	0.15477	1.44	0.00892	3	0.00017	1.11	0.60614	tg0235	Conserved hypothetical protein	-
tg0239	-1.58	0.04122	-1.45	0.00078	-1.43	0.01056	-1.77	0.00226	-2.85	0.00002	-1.57	0.01659	tg0239	Molybdopterin-guanine dinucleotide biosynthesis protein A	mobA
tg0240	1.65	0.02653	1.79	0.00005	1.12	0.41795	-1.07	0.73538	2.06	0.00007	-1.31	0.19857	tg0240	Nucleotidyltransferase. putative	-
tg0299	1.13	0.47063	1.68	0.00029	1.04	0.85425	1.53	0.03579	2.42	0.00933	-1.15	0.46628	tg0299	Hypothetical protein	-
tg0342	1.16	0.09715	1.3	0.08208	1.15	0.16536	1.7	0.03134	3.23	0.00171	1.16	0.37086	tg0342	Membrane transport protein	-
tg0384	1.76	0.00359	2.32	0.00004	-1.17	0.54538	1.13	0.48566	2.45	0.00458	-1.13	0.54993	tg0384	ABC-type dipeptide/oligopeptide transport permease protein appB	appB
tg0419	1.39	0.07142	2.11	0.00002	1.18	0.35993	1.4	0.03415	2.21	0.00081	1.12	0.61165	tg0419	tRNA nucleotidyltransferase (CCA adding enzyme)	cca
tg0472	1.46	0.00764	1.98	0.00097	1.06	0.83045	1.28	0.31941	3.09	0.00001	-1.57	0.04921	tg0472	Iron dependent transcription repressor	-
tg0474	-1.08	0.52211	-1.78	0.00005	-1.3	0.00261	-1.41	0.23854	-2.06	0.0004	-1.42	0.03463	tg0474	Gar1-like small nucleolar rnp. putative	gar1-like
tg0505	-1.02	0.8136	1.22	0.0808	-1.02	0.80836	2.11	0.0001	2.44	0.00429	1.5	0.03914	tg0505	Conserved hypothetical protein	-
tg0520	1.36	0.04948	1.56	0.00079	1.37	0.00769	1.47	0.04149	2.45	0.00391	-1.32	0.17922	tg0520	Conserved hypothetical protein	-
tg0543	1.24	0.20899	2.2	0	1.48	0.17565	1.49	0.02097	3.32	0.00001	1.31	0.2719	tg0543	Uracil-DNA glycosylase superfamily protein	-
tg0560	1.07	0.56972	1.32	0.00828	-1.14	0.36364	1.27	0.07954	2.24	0.00001	1	0.99644	tg0560	Predicted permease	-
tg0621	1.82	0.01246	2.32	0.00002	1.36	0.05452	1.63	0.09708	4.04	0.00052	-1.03	0.88796	tg0621	Quinolinate synthetase A	nadA
tg0666	1.59	0.05173	2.41	0.00001	1.28	0.01636	1.8	0.00915	2.97	0.00097	-1.66	0.04622	tg0666	Conserved hypothetical protein	-
tg0678	-1.14	0.5282	-1.41	0.00423	-1.63	0.00001	-1.93	0.0047	-2.55	0.00065	-1.49	0.01454	tg0678	Conserved hypothetical protein	-
tg0750	1.34	0.14628	2.02	0.00874	-1.25	0.00733	-1	0.99223	1.35	0.07074	-1.35	0.05962	tg0750	Phosphoribosylamine--glycine ligase	purD
tg0777	1.33	0.01015	1.65	0.00672	1.13	0.20342	2.1	0.00029	2.84	0.00006	1.25	0.24488	tg0777	Hypothetical protein	-
tg0790	1.35	0.16789	2.18	0.00001	1.15	0.31222	1.1	0.70457	2.39	0.00006	-1.26	0.26123	tg0790	Conserved hypothetical protein	-
tg0819	1.37	0.05116	1.81	0.00035	1.55	0.00028	1.39	0.10591	2.49	0.0026	1.17	0.3468	tg0819	Iron(III) dicitrate ABC transporter. ATP-binding protein	fecE
tg0841	1.54	0.07475	2.29	0	1.22	0.17648	1.21	0.25579	2.9	0.00189	1.09	0.6522	tg0841	DNA-binding protein	-
tg0849	1.47	0.12525	2.65	0	1.22	0.40151	1.3	0.24192	2.16	0.00383	1.34	0.25565	tg0849	Transcriptional regulator. arsR family. putative	-
tg0850	1.32	0.106	1.64	0.00006	1.04	0.81632	1.28	0.09683	2.16	0.00587	-1.33	0.15307	tg0850	Conserved hypothetical protein	-
tg0857	-1.1	0.32307	1.37	0.00228	1.03	0.76865	1.43	0.0354	2.47	0.00172	1.52	0.03597	tg0857	Potassium uptake protein. TrkH family	trkG/H
tg0877	1.01	0.95119	-1.08	0.5537	1.08	0.37326	-2.33	0.00005	-2.11	0.00039	1.21	0.26205	tg0877	Transcription regulator. AsnC/Lrp family	-
tg0885	1.96	0.00811	3.39	0	1.24	0.4214	2.51	0.00394	9.56	0	1.71	0.00697	tg0885	Conserved hypothetical protein	-
tg0923	-1.08	0.54402	-1.99	0.00007	-1.5	0.00028	-2.17	0.00166	-2.16	0.00094	1.13	0.40776	tg0923	Histidine triad (HIT) protein	hit
tg0971	-1.48	0.09096	1.44	0.06062	1.09	0.5276	2.54	0.00139	1.87	0.00288	1.8	0.02011	tg0971	Hypothetical protein	-
tg1016	-1.01	0.89181	1.33	0.01409	-1.04	0.61269	1.7	0.01001	2.23	0.00522	1.23	0.34781	tg1016	ABC-type Fe3 transport system. periplasmic component	fbpA/afuA
tg1019	-1.12	0.36901	1.23	0.20276	-1.22	0.04102	1.42	0.05464	2.3	0.00883	-1.06	0.72866	tg1019	Glutamate synthase [NADPH] small chain	gltD
tg1034	1.28	0.01132	1.14	0.35994	1.19	0.20711	1.09	0.78414	2.26	0.0036	1.34	0.15333	tg1034	Multi antimicrobial extrusion protein MatE	matE
tg1059	-1.12	0.22311	1.09	0.4364	-1.02	0.72056	2.01	0.00886	1.22	0.11344	1.44	0.11519	tg1059	Osmotically inducible protein C homolog	OsmC-like
tg1066	1.35	0.18934	2.03	0.00004	1.43	0.01033	1.79	0.00299	2.77	0.00063	1.25	0.36842	tg1066	Transcriptional regulator. putative. containing PspC domain	-
tg1095	-1.51	0.07494	-1.51	0.00387	-1.61	0.00178	-1.37	0.21385	-2.17	0.00008	-1.41	0.04349	tg1095	Xaa-Pro dipeptidase	pepQ
tg1109	-1.13	0.44673	1.56	0.03597	-1.05	0.45509	2.49	0.00917	1.75	0.0076	1.33	0.08456	tg1109	3-octaprenyl-4-hydroxybenzoate decarboxylase	ubiX
tg1113	1.21	0.36769	2.36	0.00005	1.24	0.18045	1.42	0.02394	2.55	0.00017	-1.15	0.51359	tg1113	Conserved hypothetical protein	-
tg1116	1.01	0.97396	-1.15	0.28777	-1.27	0.00292	-1.87	0.0441	-3.36	0	-1.3	0.10412	tg1116	Conserved hypothetical protein	-
tg1126	1.35	0.00876	1.48	0.01173	1.09	0.55378	1.52	0.02623	2.01	0.0068	-1.26	0.23659	tg1126	Conserved hypothetical protein	-
tg1133	1.36	0.0455	3.53	0	1.3	0.26193	1.82	0.00515	5.04	0.00018	-1.19	0.43214	tg1133	Hypothetical protein	-
tg1226	-1.41	0.16289	-1.3	0.04678	-1.38	0.00324	-1.66	0.15531	-2.34	0	-1.06	0.68042	tg1226	Methyltransferase. ubiE/COQ5 family	-
tg1238	1.17	0.12286	1.23	0.04183	1.03	0.77775	2.17	0.00003	2.35	0.00061	1.42	0.12798	tg1238	Conserved hypothetical protein	-
tg1251	1.27	0.05222	1.72	0.00006	1.06	0.58372	1.4	0.5573	3.17	0.00254	-1.21	0.30306	tg1251	Conserved hypothetical protein	-
tg1261	1.34	0.00708	1.42	0.05222	1	0.99597	1.24	0.29878	2.2	0.00252	-1.3	0.17479	tg1261	Glycosyltransferase	-
tg1287	-1.14	0.37087	2.44	0.00439	1.19	0.39919	1.66	0.15241	2	0.00002	-1.11	0.58871	tg1287	Conserved hypothetical protein	-
tg1302	1.1	0.28146	-1.49	0.02828	-1	0.99737	-1.62	0.06028	-2.16	0.00662	1.1	0.6868	tg1302	Glutaredoxin-like protein	-
tg1309	1.21	0.08786	1.66	0.01692	1.55	0.00341	1.47	0.24959	2.37	0.0001	-1.09	0.65798	tg1309	Cytochrome C biogenesis protein	-
tg1323	1.39	0.0962	2.64	0	1.23	0.34603	1.33	0.146	2.24	0.00027	-1.2	0.46355	tg1323	Conserved hypothetical protein	-
tg1327	1.16	0.32203	1.39	0.06731	1.05	0.74884	1.08	0.71762	3.32	0.00006	1.1	0.70091	tg1327	Conserved hypothetical protein	-
tg1347	1.12	0.17945	1.34	0.00323	1.19	0.01636	1.44	0.05891	2.45	0.00271	-1.02	0.88963	tg1347	Conserved hypothetical protein	-
tg1358	1.25	0.19067	1.71	0.00142	1.1	0.51661	1.15	0.62723	2.85	0.00019	-1.02	0.89865	tg1358	Drug antiporter protein. major facilitator superfamily	-
tg1396	1.62	0.04312	2.54	0	1.19	0.39522	1.06	0.67098	2.36	0.00838	-1.28	0.37938	tg1396	SAM-dependent tRNA/rRNA cytosine-C5 methylase	-
tg1412	1.41	0.0212	1.47	0.02884	1.19	0.04158	1.41	0.01073	3.28	0.00001	1.01	0.94102	tg1412	Biotin synthase related protein	-
tg1428	1.04	0.69591	1.34	0.04267	-1.12	0.41918	1.47	0.14138	2.02	0.00096	1.04	0.81161	tg1428	Conserved hypothetical protein	-
tg1500	1.25	0.08539	1.89	0.00002	1.04	0.84254	1.35	0.28601	3.51	0	1.04	0.81004	tg1500	3-methyl-2-oxobutanoate hydroxymethyltransferase	panB
tg1552	1.16	0.32345	-1.28	0.03751	-1.2	0.06422	-1.56	0.01327	-2.08	0.00002	-1.1	0.66616	tg1552	DNA-binding protein Alba	albA
tg1574	1.21	0.08232	1.82	0.00011	1.24	0.1077	1.34	0.03151	2.31	0.00002	1.32	0.11865	tg1574	ATP-dependent helicase. lhr homolog	lhr-like
tg1583	1.67	0.02994	2.04	0	1.87	0.00383	-1.03	0.86657	2.91	0.00024	-1.22	0.31469	tg1583	Transcription regulator. putative. ArsR family	-
tg1603	1.44	0.07751	2.05	0.00011	-1.28	0.21966	-1.16	0.5166	1.43	0.08055	-1.73	0.02676	tg1603	Hypothetical protein	-
tg1634	-1.11	0.46717	-1.53	0.01261	-1.2	0.24043	-1.8	0.01735	-3	0	-1.04	0.87361	tg1634	SSU ribosomal protein S6E	rps6E
tg1664	1.22	0.03216	1.37	0.04375	1.33	0.01276	1.16	0.4947	2.19	0.00009	1.3	0.12799	tg1664	Phosphatidylethanolamine-binding protein	-
tg1685	1.44	0.14849	2.57	0	1.21	0.32901	-1.15	0.42153	2.4	0.03962	-1.12	0.64473	tg1685	Methylmalonyl-coA mutase. N-terminal domain/subunit	mutA
tg1688	-1.89	0.05611	-1.32	0.02117	-1.43	0.00544	-2.2	0.00007	-3.41	0.00002	-1.1	0.60584	tg1688	Small heat shock protein. Hsp20 type	Hsp20
tg1705	1.39	0.03458	1.39	0.00736	1	0.98836	1.42	0.13861	3.77	0.00526	-1.24	0.28066	tg1705	ABC-type transport system. ATPase component. putative Fe3 transporter	-
tg1709	1.04	0.76018	-1.71	0.00032	-1.25	0.04031	-1.86	0.00117	-2.17	0.00008	-1.58	0.00921	tg1709	Conserved hypothetical protein	-
tg1753	-1.06	0.88966	2.95	0.00007	1.12	0.76782	1.97	0.05081	3.71	0.01613	-1.05	0.8929	tg1753	Pyruvate carboxylase subunit B	pycB
tg1785	1.13	0.2607	1.48	0.00661	1.1	0.17925	1.14	0.34307	2.24	0.00905	-1.39	0.06928	tg1785	Conserved hypothetical protein	-
tg1798	1.16	0.15202	1.6	0.01005	1.23	0.28001	1.59	0.19294	2.46	0.00906	1.1	0.59129	tg1798	Conserved hypothetical protein	-
tg1801	-1.09	0.62456	1.2	0.16029	1.03	0.85636	1.37	0.05002	2.04	0.00035	1.14	0.39248	tg1801	Cobalt transport protein. cbiQ family	-
tg1812	1.34	0.28161	3.32	0.00001	-1.16	0.61599	1.5	0.09738	2.33	0.02424	-1.51	0.19182	tg1812	Conserved hypothetical protein	-
tg1837	-1.15	0.14069	1.42	0.00543	1	0.99081	2.68	0.00136	1.7	0.00366	1.38	0.07699	tg1837	Conserved hypothetical protein	-
tg1862	1.66	0.09382	3.46	0	1.45	0.08663	1.56	0.03147	4.78	0.00005	1.13	0.68634	tg1862	Conserved hypothetical protein	-
tg1897	-1.38	0.27296	-2	0.00037	-1.34	0.0509	-1.17	0.50874	-2.43	0.00017	1.15	0.47634	tg1897	Transcriptional regulatory protein. Lrp-AsnC family	-
tg1910	1.08	0.5178	-1.69	0.04813	1.62	0.00011	-1.83	0.00183	-2	0.00534	1.4	0.11818	tg1910	ATP-dependent RNA helicase. DEAD-family	deaD
tg1918	-1.1	0.58994	-1.55	0.00065	-2	0.00011	-1.55	0.01816	-1.58	0.0392	-1.18	0.52812	tg1918	Nucleotide binding protein. putative. containing PIN domain	-
tg1919	1.49	0.18426	3.57	0.00005	-1.25	0.332	-1.01	0.97974	2.83	0.01969	-2.06	0.01566	tg1919	Transcriptional regulator. SpoVT/AbrB family	-
tg1951	-1.12	0.34031	-1.36	0.01381	-1.11	0.40653	-1.88	0.02963	-2.07	0.00067	-1.69	0.00923	tg1951	Conserved hypothetical protein	-
tg2011	1.07	0.60814	1.21	0.06438	-1.05	0.67337	1.44	0.35535	2.07	0.00065	1	0.98547	tg2011	Permease. major facilitator superfamily	-
tg2048	1.37	0.03847	1.56	0.0013	3.11	0.00008	1.38	0.26299	2.66	0.00319	3.11	0.00048	tg2048	Magnesium-dependent phosphatase. HAD family	-
tg2056	1.42	0.01982	2.24	0	1.39	0.03782	3.02	0	5.25	0.00004	2.06	0.00114	tg2056	tRNA-splicing endonuclease	endA
tg2113	1.44	0.02064	1.46	0.00944	1.14	0.56302	1.27	0.33598	2.06	0.00119	-1	0.9886	tg2113	Ubiquinone/menaquinone biosynthesis methyltransferase	ubiE
tg2129	1.23	0.13099	1.43	0.02046	1.06	0.77176	1.91	0.00246	2.3	0.00297	-1.05	0.76908	tg2129	Conserved hypothetical protein	-
