# Supplementary material for: Genome-Wide Transcriptional Response of the Archaeon Thermococcus gammatolerans to Cadmium
Source: PLoS One. 2012 Jul 27;7(7):e41935. doi: 10.1371/journal.pone.0041935 (PMC3407056; doi:10.1371/journal.pone.0041935)
Supplement: Table S3 — List of oligonucleotides used for quantitative real-time RT-PCR. PCR primer pairs were designed using Primer3 software [79] with standard parameters (product size range: 100–300 bp; optimal primer size: 23b; optimal primer melting temperature: 63°C; optimal primer GC%: 55%) and calibrated with genomic DNA. (XLSX) [file pone.0041935.s006.xlsx]

## Sheet: Table S3
Table S3: List of oligonucleotides used for quantitative real-time RT-PCR.
Gene	Forward Primer	Reverse Primer	Description
tg0041	AGTTTCAATTCATAACGGCCTTC	CCAGAATCTATGATGTCCAGAGC	Mbh hydrogenase, subunit G
tg0049	AGCCTTCATCACGTACATCATCT	ACCTTCAACGGAACCTTTACAAT	Mbc1 complex, subunit B
tg0060	ATGAGCGGTTACGAGAGGATAGC	CTATGTAAGGGGCCAACCTGAAG	Mhy2 formate hydrogenlyase, subunit E
tg0061	ACCTCCTACCTCCTCATGGTCTG	CATCAGGAAGCCAGAAGTGGAG	Mhy2 formate hydrogenlyase, subunit D
tg0116	TGGTGACGGCTTTTATTTTGATG	CTATCATCGTCGAGGTCATCTGG	Putative, AsnC/Lrp transcription regulator
tg0136	GAGTTCCAGGCCTATGGCTATGT	CTTACCTTCCGCCGTGTAGAGTT	Thermonuclease-like protein
tg0230	GAGACCGGTGGCTACATGATTTAC	TCATCGTCCTTCATCGCATAATC	Acetyl-coenzyme A synthetase
tg0419	GTTAGACTGCTCAAGCGCTTCCT	CGACGGGGTCTATCACTATCAGA	tRNA nucleotidyltransferase
tg0472	AGGTTAGCAAGCGAGAGGAAGAG	TCGGTGAGGAGAATCCTGTCATA	Iron dependent transcription repressor
tg0543	TCGGATTGATGAACTCGAGAGG	AACTCATCGGTCACCAAAAACCT	Uracil-DNA glycosylase family protein
tg0819	ATCCTTCTGATGGACGAG CCTAC	AGGGGGACTATCACAGGGACTC	Iron(III) dicitrate ABC transporter
tg0841	TGACATGGCAGTTTTGAAGAACC	AGATCTATGCCGACCTTCCTGAC	Transcriptional regulator, arsR family
tg0857	GAAGGTGGGGAGCTACGTCTTTA	GGCAACGCTAACGAGGAACA	Potassium uptake protein, TrkH family
tg0877	GAAAGCGTTATAGAGGCCCTGAA	CTGGTTAGCTCTCCAAGGTCGTT	Transcription regulator, AsnC/Lrp family
tg0885	AGGTTGCGCTAGGCTGGTTTAAG	TGGCAACGTTGAAACCATACTCT	Conserved hypothetical protein
tg1016	CCCATGAAAAAGATATTTGCCTCTC	TCTGGGTTTCACTTCTGCTTGAG	ABC-type Fe3 transport system
tg1034	AGCTGGTTCATGTTCCCGATAAT	CTTAGTGCGGAGAAGAACGTGAA	Multi antimicrobial extrusion protein
tg1358	TTGAGATGCTAATCCGCTACGAG	GCTATGAGAAGGTTTCCGAGCAG	Drug antiporter protein, MFS
tg1574	GAAAAGCCCTCATCTTCACCAAC	CTGACCTCTCCAATCCTGTGCTT	ATP-dependent helicase, lhr-like protein
tg1705	CGATAAGCGACAGGATAGCTGTG	GGTCTTTCCTTCCTCCACGATAA	Putative Fe3 transporter
tg1753	ACACAACCTTTAGGGACGCTCAC	CTACAACATCGTCGGGATAGTGC	Pyruvate carboxylase subunit B (pycB)
tg1801	CCTTGAGAGGCTCTATCGTGAAA	ATTAGGTTCACCGCCAAGAGAAG	Cobalt transport protein, cbiQ family
tg1862	AGGGTCACTGAAAATGCAATCAG	AGTAGAGACCGATTCCGATGAGG	Conserved hypothetical protein
tg1897	CTCCCAGAGAAAATATTCGAGGT	TTCAACCGCTCTAGGATTATCG	Transcriptional protein Lrp-AsnC
tg1919	ATTTGGGACCAGCTCTTTCTACG	TGGTCAATCTCTTCCGCACTTAG	SpoVT/AbrB Transcription regulator
tg2011	TGTGGATTTCTTCGACGTTCTTC	GAAGCTAACCCAGCCGAGTAAAA	Permease, MFS
tg2056	GACGAGCTGTTCGACGCTAAGTA	CGCCATAATCATGTTCTTCCTGA	tRNA-splicing endonuclease
tg1926#	AGGGCCCTGATAACAGTTGAGAG	AGCCTTCCTATGAAGTCGAGAGC	RNA polymerase subunit B
tg1926# : Reference gene used for Real Time RT-PCR
